# Supplementary material for: Construction of N−E bonds via Lewis acid-promoted functionalization of chromium-dinitrogen complexes
Source: Nat Commun. 2025 Jan 15;16:674. doi: 10.1038/s41467-025-55998-5 (PMC11733176; doi:10.1038/s41467-025-55998-5)
Supplement: Supplementary file 3 — Source Data [file 41467_2025_55998_MOESM3_ESM.xlsx]

## Sheet: Sheet1
Cartesian coordinates
2b geometry optimized no SOLVENT
Cr 6.26302700 14.16237900 5.28083900
Si 6.84200000 11.38239500 2.19569000
F 8.69320200 10.22171000 4.90771900
F 9.39461500 12.38088000 5.30301200
F 9.84869100 11.36952600 3.27534000
N 8.16033700 16.25633800 3.99887700
N 6.11731000 16.66699100 3.45395800
N 6.95642300 12.98989800 4.28661200
N 7.56572100 12.01493700 3.72576900
C 6.88883400 15.82334800 4.19522400
C 9.31476600 15.48622100 4.51886500
H 8.84856700 14.71132700 5.12950500
C 10.22895400 16.32739100 5.40460900
H 10.83548800 17.02784900 4.82707400
H 10.90983200 15.65828000 5.93439600
H 9.65485700 16.88900900 6.14424300
C 10.05486300 14.77876800 3.38654700
H 9.35533800 14.21069000 2.77416300
H 10.76471000 14.07052200 3.81273700
H 10.60074300 15.47960900 2.75035700
C 8.19221400 17.34768800 3.13130900
C 9.42069100 18.10293400 2.75548000
H 9.82597400 18.66028200 3.60429800
H 9.18048000 18.82177200 1.97167700
H 10.20810700 17.44928100 2.37763400
C 6.90032700 17.60194700 2.77629100
C 6.37243000 18.66608000 1.87617800
H 5.70672800 18.26038700 1.11045400
H 7.20337100 19.15117200 1.36380100
H 5.82436600 19.43711400 2.42442800
C 4.67372600 16.41332100 3.30610400
H 4.46198200 15.74035700 4.14086400
C 3.81560400 17.66483000 3.47482700
H 3.82800100 18.29884500 2.58755800
H 4.14424300 18.25622600 4.33123000
H 2.78010900 17.36083200 3.64503700
C 4.38492500 15.66131500 2.00829600
H 3.32782500 15.38784400 1.96586400
H 4.98216000 14.74975200 1.96418700
H 4.61325300 16.27238300 1.13180700
C 6.41894400 14.60603500 7.45646200
C 6.22463700 13.20306100 7.28420700
C 4.95499800 13.01053600 6.65846500
C 4.35105700 14.29517700 6.47420600
C 5.25872200 15.28212200 6.96116200
C 7.60473400 15.25701400 8.09972000
H 8.51661900 14.68391500 7.92246400
H 7.46739600 15.33235500 9.18454700
H 7.75729200 16.26786800 7.71653000
C 7.16979200 12.11950000 7.70014500
H 7.07798500 11.24170000 7.06061300
H 6.96225900 11.81399500 8.73224300
H 8.20698500 12.44806200 7.64175900
C 4.33772700 11.68793100 6.32439200
H 3.63250400 11.77547500 5.49571700
H 3.79174200 11.28545900 7.18534500
H 5.10000200 10.95999500 6.04249900
C 2.96395700 14.52778600 5.95355400
H 2.81166600 15.56870900 5.66193700
H 2.22026400 14.29528900 6.72384200
H 2.74302900 13.89756000 5.08822300
C 5.01660300 16.75738000 7.04858000
H 5.92343600 17.32598500 6.83202300
H 4.68162800 17.03507200 8.05420600
H 4.24541500 17.07920900 6.34771400
C 7.50419900 9.65460600 1.88564800
H 8.58761400 9.67487200 1.75612500
H 7.04876700 9.23079000 0.98473500
H 7.28132100 8.99964300 2.73093000
C 4.96859600 11.37475900 2.42666400
H 4.67773700 10.65041000 3.19190000
H 4.46384300 11.10515200 1.49388900
H 4.61036500 12.35899000 2.73893800
C 7.33116000 12.58429500 0.82392400
H 7.03607600 13.60532700 1.08376300
H 6.85954900 12.32498800 -0.12914200
H 8.41532900 12.57099800 0.68487000
B 8.94476300 11.47131700 4.34076900
BF3 geometry optimized no SOLVENT
B -2.45225700 0.38726300 0.00000000
F -3.11227200 -0.75415300 0.00000000
F -1.13387000 0.38726300 0.00000000
F -3.11227200 1.52868000 0.00000000
BF3·Et2O geometry optimized no SOLVENT
F -1.85070700 -2.25678400 -2.48719400
F -2.32934300 -0.94635300 -0.65333900
F -3.99427500 -1.44978700 -2.15006600
O -2.29570100 0.04329200 -2.85220700
B -2.65233500 -1.29184900 -1.94251000
C -3.01180400 1.27381600 -2.50805800
H -2.28216100 1.98128600 -2.10962700
H -3.69528500 0.98958500 -1.71150300
C -0.93566300 0.22278300 -3.36550800
H -0.98840200 1.06868700 -4.05282000
H -0.73812300 -0.68434200 -3.93098800
C -3.74513800 1.80482300 -3.72026400
H -4.46079300 1.06541700 -4.08125000
H -4.28762700 2.71270900 -3.44379400
H -3.05701000 2.05669200 -4.53040800
C 0.08433100 0.43600400 -2.26550300
H 0.12663500 -0.42837100 -1.60385700
H 1.06646900 0.57568500 -2.72516700
H -0.13862000 1.32368300 -1.66981300
Cp(IiPr2Me2)Cr(NNSiMe3) geometry optimized no SOLVENT
Cr 6.37808700 14.23576700 5.32623900
Si 7.41967700 11.41406800 2.38921300
N 7.83340600 16.56496100 3.95202700
N 5.81294100 16.43510000 3.21723700
N 7.30062100 13.18214700 4.34448800
N 8.02614600 12.36282400 3.75518700
C 6.66698400 15.88259200 4.12585600
C 9.03482400 16.18157200 4.71872900
H 8.62674800 15.51630100 5.48611800
C 9.69068800 17.37299900 5.41355300
H 10.23517000 18.01185900 4.71612300
H 10.40889400 17.00300900 6.14905500
H 8.94706800 17.97738900 5.93695500
C 10.00180900 15.36205700 3.86616000
H 9.50053400 14.47451800 3.47883900
H 10.84229100 15.03646800 4.48457700
H 10.40290300 15.94740100 3.03496900
C 7.72727900 17.49785800 2.91885000
C 8.81606300 18.41809100 2.48449500
H 9.00357700 19.20686000 3.21871300
H 8.53412700 18.89930400 1.54735400
H 9.75596900 17.88907000 2.31509100
C 6.44997400 17.41332700 2.45024500
C 5.79982500 18.20357900 1.36701900
H 5.27236600 17.56409100 0.65535800
H 6.55906100 18.75578300 0.81201900
H 5.08272400 18.93091300 1.75869700
C 4.46017800 15.87812100 3.05081100
H 4.34289500 15.26867900 3.95209100
C 3.36775700 16.94477800 3.04729500
H 3.33007800 17.49618300 2.10658000
H 3.51020100 17.65336400 3.86515900
H 2.39852800 16.45826000 3.18119100
C 4.39451900 14.94533100 1.84374700
H 3.41850200 14.45512000 1.80556900
H 5.16469500 14.17890900 1.92972300
H 4.53841600 15.48681900 0.90552000
C 6.61105000 13.60119200 7.45781100
C 5.57208000 12.82711200 6.84649500
C 4.51267100 13.71732700 6.48793900
C 4.90921300 15.04000200 6.84679700
C 6.20457400 14.96523000 7.45340200
C 7.89059100 13.04757100 8.00792300
H 8.26398400 12.23098800 7.38682400
H 7.74979500 12.66028200 9.02410700
H 8.66812700 13.81336900 8.05282500
C 5.57676500 11.33811600 6.68741400
H 4.89056500 11.02435500 5.89882100
H 5.26960800 10.83921300 7.61442600
H 6.57156000 10.97295800 6.42368600
C 3.19808200 13.31584700 5.88782100
H 2.75241100 14.13134000 5.31259100
H 2.47683900 13.03608900 6.66521200
H 3.30841600 12.45946800 5.21896400
C 4.08060900 16.28373500 6.73559800
H 4.68379800 17.14063400 6.42547400
H 3.61738600 16.53527200 7.69708900
H 3.27366100 16.16245500 6.01036600
C 6.95286000 16.12519400 8.03726900
H 8.02992800 15.94363400 8.04728600
H 6.64394900 16.31628200 9.07205700
H 6.77310800 17.03982600 7.46720800
C 8.49191100 9.86676800 2.28826200
H 9.54839100 10.14028600 2.21501700
H 8.23677300 9.25823200 1.41508000
H 8.36715400 9.24948600 3.18224600
C 5.59498900 10.97758000 2.64920500
H 5.48704000 10.21820100 3.42856800
H 5.12481900 10.60033000 1.73621200
H 5.04856900 11.86745200 2.97679900
C 7.61957900 12.43116900 0.80125000
H 7.08441600 13.38204500 0.87639800
H 7.23898600 11.89536700 -0.07467200
H 8.67524400 12.65904600 0.62666500
Et2O geometry optimized no SOLVENT
O -2.03751900 0.27428100 -3.30554500
C -2.62501500 1.54169100 -3.03078500
H -2.15808700 2.30890900 -3.66777500
H -2.45483700 1.82966700 -1.98441900
C -0.61426600 0.27717200 -3.24121800
H -0.21899500 1.09632200 -3.86094100
H -0.30766400 -0.66640100 -3.69700300
C -4.11092700 1.44212600 -3.31261900
H -4.56761500 0.67771000 -2.68054800
H -4.59958800 2.39861000 -3.10873700
H -4.28485500 1.17578300 -4.35707400
C -0.06413200 0.37456600 -1.82213000
H -0.47223200 -0.42647400 -1.20152100
H 1.02540400 0.27913100 -1.83860800
H -0.30688900 1.33204000 -1.35555300
MeOTf geometry optimized no SOLVENT
C -1.15880300 0.99752200 0.47282000
H -1.35994000 -0.06780400 0.39607000
H -0.11460900 1.21018000 0.24759100
H -1.42804300 1.37406300 1.45770900
O -2.02113900 1.59008100 -0.54455700
S -2.24627500 3.20228300 -0.51759600
C -0.84160900 3.74626400 -1.68319800
F -0.83634500 5.07445000 -1.76018600
F 0.33282000 3.32631400 -1.19429000
F -1.02189500 3.22713500 -2.89350100
O -1.92719800 3.73709800 0.80639400
O -3.49486400 3.45545100 -1.22021000
1-crypt anion geometry optimized with SOLVENT
Cr 1.09279200 -0.00002100 -0.47773100
N -1.82302900 -1.07716800 -0.10456600
N -1.82264500 1.07796500 -0.10470600
N 1.19142600 -1.32585400 -1.70297300
N 1.19206800 1.32708300 -1.70156700
N 1.39691800 -2.19827000 -2.43002700
C -0.96662600 0.00024500 -0.25086700
N 1.39808000 2.20019700 -2.42764700
C 1.26204500 -0.00096300 1.74929800
C -3.14860200 -0.67950900 0.08092100
C 1.91442800 1.15860100 1.23165100
C 2.97842900 0.71130700 0.37065800
C 1.91379300 -1.16048100 1.23070300
C 2.97802400 -0.71302500 0.37005600
C -1.34873200 -2.46437700 -0.23880200
H -0.26601900 -2.34612500 -0.21812700
C -3.14837600 0.68078000 0.08090000
C 0.14246500 -0.00092300 2.74443900
H -0.49225300 0.88048300 2.62885300
H 0.52358200 -0.00116100 3.77416900
H -0.49270900 -0.88196800 2.62856700
C -1.34774100 2.46495500 -0.23922000
H -0.26507400 2.34621800 -0.21836500
C -4.30810200 -1.59520700 0.28427000
H -4.32482300 -2.40934500 -0.44304600
H -5.23679700 -1.03318400 0.17100900
H -4.31448100 -2.04172800 1.28331000
C -1.74682000 -3.06126100 -1.58832000
H -2.82603700 -3.22501900 -1.65902200
H -1.25023200 -4.02600300 -1.72372800
H -1.43807500 -2.40384100 -2.40206800
C 1.67238500 -2.58503600 1.62526900
H 0.71405600 -2.69649500 2.13532600
H 2.44877000 -2.94814600 2.31374300
H 1.67309300 -3.25868200 0.76200000
C 3.96861000 1.60597700 -0.30680700
H 4.50291300 1.07779900 -1.10074500
H 4.71936200 1.98291500 0.40037700
H 3.48323500 2.47319100 -0.76314600
C -1.74534000 3.06167900 -1.58896900
H -1.43672700 2.40391300 -2.40249700
H -1.24831800 4.02617800 -1.72455100
H -2.82445900 3.22590100 -1.65987200
C -1.76660000 -3.35466100 0.93110200
H -1.59636900 -2.85540300 1.88757400
H -1.16604500 -4.26782100 0.91257100
H -2.81549200 -3.65062700 0.87616200
C 3.96762100 -1.60766900 -0.30831100
H 4.71864200 -1.98514900 0.39829900
H 4.50164200 -1.07929900 -1.10231100
H 3.48171900 -2.47452100 -0.76475700
C 1.67377300 2.58296900 1.62739600
H 1.67457300 3.25727200 0.76462600
H 2.45032000 2.94523000 2.31610600
H 0.71543600 2.69444300 2.13747000
C -1.76531500 3.35580000 0.93036200
H -2.81400500 3.65237400 0.87517200
H -1.16423600 4.26862900 0.91155200
H -1.59538800 2.85683800 1.88703900
C -4.30761800 1.59684300 0.28414200
H -4.31385500 2.04354200 1.28309600
H -5.23646500 1.03504500 0.17100000
H -4.32414900 2.41082900 -0.44334000
1-crypt anion coordinate 1.0 eq. BEt3 geometry optimized with SOLVENT
Cr 0.09753500 -0.78770400 0.13434800
N 1.69000300 1.88627200 0.42930200
N 2.77487600 0.53043700 -0.84602900
N -1.28222600 0.27925300 -0.01514800
N 0.02235300 -1.31686900 -1.60766500
C 1.59895600 0.63294100 -0.13540600
N -0.09808800 -1.78779400 -2.64190500
C 1.39991000 -1.67489500 1.75554700
C 2.86104900 2.54611700 0.05258000
C 1.09555400 -2.67457800 0.78909000
C -0.33666100 -2.83187900 0.75439000
C 0.17805400 -1.20990800 2.32722000
C -0.89508500 -1.93223900 1.71063800
C 0.59556100 2.46532100 1.23156600
H -0.04478400 1.60539300 1.42007900
C 3.54686700 1.68939500 -0.75192200
C 2.76809600 -1.23613300 2.17635900
H 3.50015900 -1.39095000 1.38298400
H 3.10614800 -1.80169300 3.05373200
H 2.78413900 -0.17683500 2.44157800
C 3.05624900 -0.62465700 -1.71775900
H 2.31916800 -1.35495300 -1.39208500
C 3.27163700 3.90746100 0.50234100
H 2.46350700 4.63494600 0.40716000
H 4.10278300 4.25425200 -0.11372700
H 3.60686600 3.91544700 1.54360500
C -0.19939700 3.48844500 0.42127500
H 0.39128600 4.38293100 0.20392800
H -1.08176400 3.79564900 0.98873400
H -0.53895800 3.05058900 -0.51767200
C 0.03432800 -0.27619500 3.48903500
H 0.91780500 0.35277600 3.60586000
H -0.09498100 -0.83178900 4.42802300
H -0.83520500 0.37786500 3.38199100
C -1.07292200 -3.85480100 -0.05303300
H -2.14006300 -3.62622000 -0.09950300
H -0.96766800 -4.85785800 0.38028900
H -0.70096100 -3.90133500 -1.08051700
C 2.79068500 -0.27871000 -3.18223700
H 1.78831900 0.13341100 -3.30347600
H 2.86492100 -1.18337800 -3.79148600
H 3.51650200 0.44464900 -3.56320800
C 1.06890600 3.03186400 2.57003400
H 1.77055900 2.35605800 3.06298800
H 0.20117300 3.15494400 3.22297000
H 1.54228300 4.00908800 2.46445100
C -2.33147900 -1.82861000 2.11551100
H -2.60302100 -0.79873900 2.35544300
H -2.52952600 -2.43649100 3.00784500
H -2.99842100 -2.17579800 1.32502400
C 2.06593400 -3.52825900 0.03251200
H 1.79887400 -3.61458600 -1.02564900
H 2.09488000 -4.54723000 0.44005400
H 3.07880300 -3.12672300 0.09202700
C 4.44765500 -1.22316300 -1.51563000
H 5.23241500 -0.62239000 -1.97721100
H 4.46979600 -2.20980800 -1.98520400
H 4.68161400 -1.34717800 -0.45657400
C 4.88061200 1.89635200 -1.38602000
H 5.66588700 1.31326800 -0.89618900
H 5.15528600 2.94932600 -1.30692900
H 4.88156400 1.63362200 -2.44590200
N -2.25658000 0.94825800 -0.07896600
B -3.72749300 0.65652700 -0.73803500
C -4.80869400 0.76072900 0.49002300
H -5.82595200 0.68369200 0.07573100
H -4.71341700 -0.10628800 1.16140000
C -3.88002800 1.88164400 -1.82253000
H -3.76008400 2.85138200 -1.31486300
H -3.04647800 1.83127900 -2.54161300
C -3.67612300 -0.83172300 -1.43156400
H -3.18770100 -0.77216900 -2.41766900
H -3.01851900 -1.48282400 -0.83756100
C -4.73068200 2.03649100 1.33904200
H -5.46971600 2.05233100 2.15091300
H -3.73951300 2.14261800 1.79416500
H -4.89953500 2.93254300 0.73131600
C -5.19531400 1.90652900 -2.61403100
H -6.06445600 1.95247600 -1.94783600
H -5.26272800 2.76739100 -3.29218100
H -5.30911900 1.00647400 -3.22758400
C -5.01839800 -1.56035100 -1.59798600
H -5.72705700 -0.98696800 -2.20491500
H -4.90172600 -2.54051200 -2.07958700
H -5.49840300 -1.73585900 -0.62900500
1-crypt anion coordinate 2.0 eq. BEt3 geometry optimized with SOLVENT
Cr 0.23578700 -0.88212100 -0.02810800
N 1.65612200 1.88119300 0.38334700
N 2.86162800 0.62194300 -0.87940200
N -1.18138900 0.14902700 -0.21538800
N 0.26579200 -1.49435300 -1.70910200
C 1.65595900 0.64353800 -0.21908800
C 1.41902000 -1.53690100 1.77314900
C 2.80876800 2.60851100 0.08181600
C 1.37862800 -2.59677100 0.81979000
C -0.00016200 -2.95960200 0.63050200
C 0.08307300 -1.23942400 2.17380900
C -0.79478300 -2.12369800 1.46350600
C 0.50002300 2.39513500 1.14363600
H -0.11533100 1.50964900 1.28186800
C 3.57034500 1.81325600 -0.71666200
C 2.65894400 -0.91265800 2.33455100
H 3.47607300 -0.92208100 1.61080500
H 2.99816000 -1.45901900 3.22327900
H 2.48656500 0.12374700 2.63034600
C 3.23299000 -0.46825500 -1.79975000
H 2.52793200 -1.25596700 -1.54543200
C 3.13662800 3.96917900 0.59597000
H 2.29977500 4.66236900 0.49682900
H 3.97207800 4.37581400 0.02398600
H 3.43390500 3.95184100 1.64851100
C -0.28639600 3.41261800 0.31741500
H 0.28637500 4.32956800 0.15363500
H -1.20487200 3.67952000 0.84600400
H -0.56153100 2.99076900 -0.64945300
C -0.34677400 -0.30283900 3.25979400
H 0.45402100 0.38478500 3.53174200
H -0.62235900 -0.85815300 4.16560200
H -1.21919400 0.28996400 2.96999000
C -0.48044900 -4.10122400 -0.20730100
H -1.52709700 -3.97578200 -0.49176700
H -0.39498500 -5.04973900 0.33757700
H 0.10643400 -4.19695400 -1.12236300
C 2.99453100 -0.03649000 -3.24549300
H 1.95444000 0.26104500 -3.38821100
H 3.21279400 -0.86569500 -3.92095100
H 3.63645400 0.80309700 -3.52418000
C 0.88200800 2.94300500 2.51830100
H 1.57655800 2.27657700 3.03377300
H -0.02349500 3.02545200 3.12454300
H 1.33004800 3.93588200 2.46188600
C -2.27166600 -2.22089800 1.68032100
H -2.71383300 -1.23937500 1.85822500
H -2.49550800 -2.84518300 2.55498500
H -2.77513200 -2.66489300 0.81979700
C 2.54426100 -3.32959900 0.23276100
H 2.39320100 -3.54866700 -0.82785300
H 2.70202500 -4.29011100 0.74095300
H 3.46574000 -2.75487000 0.33222500
C 4.64737300 -1.00042400 -1.57382300
H 5.41319700 -0.34899300 -1.99636900
H 4.73411700 -1.97253100 -2.06528100
H 4.85386400 -1.13889900 -0.51043600
C 4.92349000 2.10130500 -1.27240000
H 5.70789200 1.54152600 -0.75489100
H 5.14203000 3.16322700 -1.14949900
H 4.99634000 1.86994400 -2.33667600
N -2.14181800 0.82092500 -0.25591600
B -3.66180200 0.68572900 -0.85412100
C -4.66889700 0.66628400 0.43463500
H -5.70561000 0.67299800 0.06509700
H -4.56850300 -0.28376600 0.97988700
C -3.80473200 2.04649800 -1.76112600
H -3.60564400 2.93054300 -1.13635600
H -3.01553900 2.05675400 -2.52971100
C -3.67434800 -0.70757100 -1.71380300
H -3.13063200 -0.56323700 -2.66004400
H -3.09517300 -1.46685600 -1.16921800
C -4.50283600 1.82113900 1.43060600
H -5.20615600 1.76070600 2.27110500
H -3.49102200 1.83414500 1.85109600
H -4.65904800 2.79170500 0.94693400
C -5.15820800 2.24647700 -2.45784000
H -5.98705300 2.21335000 -1.74146800
H -5.22064300 3.21019800 -2.97953300
H -5.34657200 1.46689400 -3.20297100
C -5.05063300 -1.31393600 -2.02363400
H -5.69059900 -0.62253400 -2.58077100
H -4.97092700 -2.23175600 -2.62033100
H -5.58480700 -1.57436000 -1.10340800
N 0.23028700 -2.06581600 -2.71195800
C -0.88708500 -4.05360700 -4.00088600
H -0.87345200 -4.60771100 -4.95099900
H -0.67130200 -4.80742000 -3.22913800
C -2.29966600 -3.50788000 -3.77104600
H -2.36542000 -2.99213600 -2.80943400
H -2.58161400 -2.78274500 -4.54234800
H -3.06219200 -4.29699400 -3.77363300
C 1.78913800 -3.67053100 -3.94619600
H 2.58207900 -2.91789200 -3.84018300
H 1.82671700 -4.26791700 -3.02251400
C 2.15790600 -4.58718800 -5.12185500
H 3.10828800 -5.10890900 -4.95213300
H 1.39447500 -5.35350400 -5.29276600
H 2.26516800 -4.02109400 -6.05229900
C -0.26313500 -2.42909200 -6.63067900
H -1.23923800 -2.92141500 -6.57321000
H -0.33837900 -1.64923700 -7.39891100
H 0.45015800 -3.17407700 -6.99583600
C 0.15170300 -1.85297100 -5.26841400
H 1.08747500 -1.28921400 -5.39721400
H -0.59752400 -1.10041800 -4.98271200
B 0.31717000 -2.94780000 -4.05086500
BEt3 geometry optimized with SOLVENT
B -2.19915800 0.79281800 0.28981100
C -0.63700800 0.61821400 0.13216800
H -0.25015000 1.38312300 -0.55629700
H -0.22717000 0.92226800 1.11174800
C -0.08163300 -0.76008400 -0.24218300
H -0.44020700 -1.07751900 -1.22653100
H 1.01280200 -0.76029800 -0.27724300
H -0.38646300 -1.52450400 0.47859800
C -3.14148000 -0.45239500 0.52116700
H -4.18302900 -0.24621000 0.24996600
H -2.82008500 -1.31941900 -0.06777400
C -3.09562000 -0.84386900 2.01957800
H -3.73583100 -1.70873900 2.21759600
H -2.08016000 -1.10310000 2.33281600
H -3.43948700 -0.02462300 2.65747000
C -2.77799000 2.26071200 0.24592100
H -2.00664200 3.00317300 0.48955100
H -2.96844000 2.41058000 -0.83382300
C -4.06784500 2.56771600 1.01733800
H -4.43818600 3.57476200 0.80004800
H -4.86475800 1.86229500 0.76493600
H -3.90430300 2.50626100 2.09750600
MeOTf geometry optimized with SOLVENT
C -1.17524200 0.98140400 0.49233600
H -1.27476200 -0.08029100 0.28261500
H -0.14276800 1.30255600 0.36898400
H -1.55189300 1.21630500 1.48532900
O -2.03293800 1.61159700 -0.52511800
S -2.21397700 3.21578700 -0.50060100
C -0.83651600 3.74123600 -1.70824000
F -0.87111100 5.06697800 -1.83770700
F 0.35296000 3.37245700 -1.22863700
F -1.03099900 3.17223700 -2.89514600
O -1.86389200 3.77135900 0.80879700
O -3.47676200 3.50141200 -1.17556800
TS 1-crypt anion with MeOTf geometry optimized with SOLVENT
Cr -0.19736100 -0.76173000 0.18843400
N 1.65187000 1.77187700 0.30853200
N 2.24990200 0.49906300 -1.32313500
N -1.50656900 0.47681000 0.47145700
N -0.83725300 -1.19652600 -1.41729900
C 1.29010900 0.60482300 -0.33655500
N -1.39614500 -1.59750000 -2.36141300
C 1.23686700 -1.57847900 1.71326100
C 2.76911500 2.37299400 -0.27637000
C 0.94086000 -2.58457900 0.74226400
C -0.47373700 -2.83449700 0.79487600
C 0.02732100 -1.20180800 2.36049800
C -1.04104300 -1.97774600 1.78321700
C 0.81553500 2.36473700 1.36752100
H 0.15747200 1.54371700 1.64329000
C 3.14680200 1.56896200 -1.30616500
C 2.61208200 -1.09190000 2.04808800
H 3.23920600 -1.01845000 1.15670400
H 3.10994300 -1.77840800 2.74470500
H 2.58668600 -0.10820200 2.51887000
C 2.17214200 -0.53408100 -2.36811000
H 1.44839600 -1.23398200 -1.95207700
C 3.42517000 3.62597300 0.19518700
H 2.71107500 4.43975200 0.33767000
H 4.15185400 3.95230000 -0.55059600
H 3.96172900 3.48371100 1.13786600
C -0.03614800 3.50504400 0.81003700
H 0.57698700 4.36415900 0.52357300
H -0.74935600 3.83600700 1.56969800
H -0.59836200 3.17038300 -0.06281800
C -0.12570600 -0.27365800 3.52573700
H 0.77666900 0.31897300 3.68293300
H -0.31323100 -0.83311400 4.45174200
H -0.96497700 0.41726300 3.39562400
C -1.19847900 -3.88914900 0.01906700
H -2.21767900 -3.58138400 -0.22714900
H -1.26425800 -4.82381500 0.59019400
H -0.68566100 -4.11480600 -0.91820300
C 1.59779400 0.05219600 -3.65756700
H 0.60190700 0.46318400 -3.48040400
H 1.52390400 -0.72626200 -4.41964600
H 2.23390900 0.84659600 -4.05584200
C 1.60015400 2.79214800 2.60738200
H 2.30955500 2.02276600 2.91779100
H 0.89460600 2.95266400 3.42650300
H 2.14454000 3.72510000 2.45610100
C -2.46825400 -1.96245000 2.23328300
H -2.81232200 -0.94729700 2.45001200
H -2.60903000 -2.55789000 3.14496000
H -3.12651300 -2.37657900 1.46533300
C 1.94600900 -3.38018100 -0.03278500
H 1.55228300 -3.70376700 -0.99910400
H 2.24385600 -4.28608200 0.51438900
H 2.85399500 -2.80408600 -0.21785800
C 3.48857800 -1.27325900 -2.60556700
H 4.18346700 -0.70344200 -3.22431800
H 3.27257500 -2.20812800 -3.12942200
H 3.98241700 -1.51985700 -1.66367600
C 4.31981900 1.72316700 -2.21366200
H 5.11250500 1.00442100 -1.98566000
H 4.73948400 2.72345100 -2.09611800
H 4.05247200 1.59930400 -3.26491200
N -2.40856200 1.13374500 0.72830000
C -0.24439500 -2.99031300 -3.71927500
H -0.26763400 -2.18565200 -4.43236600
H -1.12470600 -3.59721400 -3.60036400
H 0.47690600 -2.96558300 -2.92244900
O 0.75523300 -4.19070000 -4.65182700
S 0.38775500 -4.56519700 -6.10484900
O 0.85196800 -5.92264800 -6.44151400
O -0.97693000 -4.15163300 -6.48324900
C 1.53087300 -3.41421800 -7.09117900
F 1.36363000 -3.61941400 -8.40616200
F 1.25339800 -2.12910400 -6.82373900
F 2.81577300 -3.64242800 -6.78576300
TS 1-crypt coordinate 1.0 eq. BEt3 with MeOTf geometry optimized with SOLVENT
Cr 0.16361300 -0.58652200 0.31052700
N 2.14032000 1.63165900 -0.72054800
N 3.06740800 -0.30277600 -0.89350300
N -1.09798500 0.32421600 -0.46733500
N 0.14125100 -2.00594700 -0.86970100
C 1.87919900 0.29442000 -0.53044600
N 0.02692300 -2.96196100 -1.46976800
C 1.35041800 -0.70094200 2.24889100
C 3.42950700 1.85360900 -1.20554000
C 0.86334600 -1.99298100 1.91962600
C -0.57541800 -1.92313500 1.85740100
C 0.23625200 0.17834500 2.39332800
C -0.95826500 -0.58537300 2.17140200
C 1.08344900 2.65258300 -0.62102200
H 0.28875500 2.11532900 -0.10882500
C 4.01509500 0.63114100 -1.31725100
C 2.77155500 -0.30907800 2.50212000
H 3.47065200 -1.02361200 2.06912600
H 2.96950300 -0.26255900 3.57991100
H 2.99291800 0.67545100 2.08430300
C 3.20933100 -1.76715200 -0.99713800
H 2.37028600 -2.13652800 -0.41521700
C 4.03034000 3.19177400 -1.47254900
H 3.39284000 3.81585300 -2.10147900
H 4.98166000 3.06250100 -1.99057100
H 4.22836800 3.74298800 -0.54888100
C 0.59682600 3.03747800 -2.01818400
H 1.40627100 3.45516600 -2.62191400
H -0.18534500 3.79660700 -1.94931100
H 0.19184300 2.16587900 -2.53599100
C 0.30550300 1.58934100 2.88750700
H 1.21754000 2.08385900 2.55073300
H 0.30649800 1.61889400 3.98564900
H -0.54859700 2.18027600 2.55336900
C -1.49247700 -3.08491200 1.64019100
H -2.48234200 -2.74877600 1.32289100
H -1.61907800 -3.67155300 2.55912600
H -1.11007900 -3.76219600 0.87155400
C 3.04383200 -2.21791100 -2.44824900
H 2.12159100 -1.81952100 -2.87278400
H 2.99963800 -3.30925900 -2.49244700
H 3.88392400 -1.88886500 -3.06603600
C 1.47358800 3.86834500 0.21788200
H 2.01349000 3.57345200 1.11941700
H 0.56020600 4.38416300 0.52481500
H 2.08432900 4.58146800 -0.33728300
C -2.35195800 -0.08904000 2.37897900
H -2.44061100 0.97188700 2.14305600
H -2.65192100 -0.21369600 3.42706400
H -3.06699300 -0.63541700 1.76364600
C 1.65813500 -3.25515100 1.78891300
H 1.40071200 -3.81619300 0.88483900
H 1.46703800 -3.91792900 2.64152900
H 2.72991500 -3.05280600 1.76656600
C 4.49381700 -2.31756300 -0.37860600
H 5.36250700 -2.16766100 -1.02020600
H 4.37180400 -3.39440000 -0.23773800
H 4.69944100 -1.87066100 0.59539700
C 5.40371300 0.31772100 -1.76026300
H 6.04500700 0.01113200 -0.92905200
H 5.84575600 1.20956900 -2.20666400
H 5.42814300 -0.47406300 -2.51148100
N -2.04403200 0.91652000 -0.90950900
B -3.28686900 0.30577800 -1.81929600
C -4.40517400 -0.35500200 -0.82272300
H -5.13726000 -0.88773300 -1.45040100
H -3.93288800 -1.14536000 -0.21826200
C -3.85086800 1.59357500 -2.66631800
H -3.97728000 2.45528700 -1.99610600
H -3.09702700 1.91959500 -3.40218900
C -2.56293000 -0.85650700 -2.72646800
H -1.64233400 -0.45735000 -3.18136800
H -2.22271100 -1.65336000 -2.05286700
C -5.18079400 0.58342000 0.11039900
H -5.95462900 0.05927400 0.68666900
H -4.51942700 1.06365300 0.83702500
H -5.68163600 1.38034900 -0.44949200
C -5.19015500 1.39579100 -3.39513000
H -5.98346100 1.11367800 -2.69466600
H -5.52258400 2.30899300 -3.90580400
H -5.13812000 0.60662600 -4.14979600
C -3.39898300 -1.50547900 -3.83918800
H -3.62065500 -0.79945200 -4.64548000
H -2.88167500 -2.35882400 -4.29719600
H -4.35801700 -1.87819100 -3.46133000
C -2.31698700 2.96726900 -0.00384600
H -3.32833900 2.62055800 0.10491800
H -2.00839900 3.34094300 -0.96227200
H -1.57347600 2.60485700 0.68232700
O -2.49911300 4.60997100 0.67934300
S -2.97601000 4.78592300 2.14155200
O -2.45920900 6.03951300 2.71609900
O -2.90191600 3.53995000 2.92734300
C -4.83333600 5.09398100 1.89649600
F -5.03829900 6.19420300 1.16074900
F -5.42728300 5.25981000 3.08695000
F -5.40471200 4.05281100 1.27545700
TS 1-crypt coordinate 2.0 eq. BEt3 with MeOTf geometry optimized with SOLVENT
Cr 0.40114600 -1.18166700 -0.12002400
N 1.48200900 1.76322100 0.09774900
N 2.93899600 0.50276800 -0.86932100
N -1.15594400 -0.34337600 -0.31509700
N 0.53137400 -1.48289900 -1.82378900
C 1.69438300 0.46742200 -0.28749100
C 1.50239800 -1.57070200 1.82108100
C 2.54955100 2.58837700 -0.25219700
C 1.67494500 -2.69397100 0.95750300
C 0.37121200 -3.23357000 0.69063800
C 0.11099600 -1.41232200 2.08764800
C -0.58830900 -2.45909900 1.39737200
C 0.22401600 2.21331900 0.72832600
H -0.27908600 1.28196500 0.96696000
C 3.47147100 1.79180200 -0.85788800
C 2.59438400 -0.75993800 2.44332600
H 3.48539100 -0.73613000 1.81646000
H 2.87941700 -1.18882500 3.41148200
H 2.27902900 0.27020400 2.61852300
C 3.62170900 -0.69852400 -1.40040100
H 2.94891000 -1.50595100 -1.11560600
C 2.64969500 4.04862600 0.03018900
H 1.73064400 4.58313500 -0.21236800
H 3.44754300 4.47592600 -0.57875000
H 2.89031300 4.24853100 1.07822800
C -0.63638700 2.99310800 -0.26327000
H -0.18732400 3.95434500 -0.52305400
H -1.61500000 3.18733800 0.18058800
H -0.78146400 2.42182800 -1.18004200
C -0.52274200 -0.43538400 3.02763100
H 0.14950900 0.39351400 3.25120800
H -0.77541500 -0.91914400 3.97930600
H -1.45020400 -0.02144100 2.62167200
C 0.10043200 -4.49292000 -0.07152400
H -0.89123300 -4.48699500 -0.52688800
H 0.15307300 -5.36110100 0.59757200
H 0.83486100 -4.64190500 -0.86311400
C 3.75178200 -0.69500200 -2.92246400
H 2.78454400 -0.57447100 -3.40260900
H 4.16655900 -1.65776500 -3.23169300
H 4.42359300 0.08700800 -3.27833900
C 0.45563800 2.97264700 2.03311300
H 1.18030300 2.45622600 2.66645200
H -0.49208700 3.02779500 2.57453900
H 0.80114600 3.99331100 1.86639200
C -2.04616800 -2.75547700 1.53406600
H -2.65278300 -1.85115400 1.47701300
H -2.24742400 -3.22614200 2.50421500
H -2.38610900 -3.43963800 0.75610600
C 2.96194600 -3.37466400 0.60819900
H 2.98555000 -3.70340100 -0.43428100
H 3.10133200 -4.26697200 1.23175800
H 3.81765800 -2.72304900 0.78018100
C 4.98543500 -0.91973900 -0.74437100
H 5.73872800 -0.23499400 -1.13601500
H 5.31941300 -1.93605100 -0.96496200
H 4.94061200 -0.80075700 0.33926000
C 4.80455200 2.19204100 -1.39051500
H 5.61512000 1.94039700 -0.70032800
H 4.81975000 3.27265400 -1.53763600
H 5.02157700 1.72933400 -2.35207800
N -2.19677100 0.16159800 -0.34918300
B -3.78669200 -0.06251100 -0.68041700
C -4.55176700 0.25915200 0.72799400
H -5.63109700 0.12950700 0.56219000
H -4.29347600 -0.49090800 1.48921600
C -4.08822300 1.04653500 -1.84422400
H -3.83118800 2.06307000 -1.51419400
H -3.44551000 0.85067000 -2.71604700
C -3.96071600 -1.60468500 -1.23338600
H -4.14010600 -1.57545900 -2.31633500
H -3.01704100 -2.15429400 -1.12111900
C -4.31473400 1.65165200 1.32490900
H -4.87745800 1.80908700 2.25358600
H -3.25576900 1.80614200 1.55746600
H -4.60902800 2.44364300 0.62843500
C -5.55049800 1.03354900 -2.30922600
H -6.23228700 1.30789100 -1.49669100
H -5.73351100 1.73121100 -3.13553500
H -5.84577500 0.03681900 -2.65588200
C -5.07912700 -2.44320100 -0.59865300
H -6.06241600 -1.98443000 -0.75009800
H -5.12520100 -3.45347600 -1.02510300
H -4.94081100 -2.55434700 0.48159600
N 0.58505800 -1.50862400 -3.01112900
C -1.04382200 -3.36255500 -3.91511700
H -1.12162000 -4.31174700 -4.46534500
H -1.24108500 -3.62458900 -2.86474400
C -2.15531600 -2.42997500 -4.41086000
H -2.12195400 -1.46319100 -3.89796300
H -2.05261600 -2.22837000 -5.48245400
H -3.15773600 -2.84523800 -4.25312900
C 1.64785200 -3.82519600 -3.57709000
H 2.60511800 -3.56014700 -4.05161200
H 1.82427400 -3.70220300 -2.49965300
C 1.37828200 -5.31448100 -3.83849500
H 2.21520100 -5.94790800 -3.51669300
H 0.48822000 -5.65788400 -3.30166200
H 1.20905400 -5.51800600 -4.90085300
C 0.75839300 -3.14710500 -6.68873500
H -0.20993000 -3.65612800 -6.75337400
H 0.94297500 -2.67897500 -7.66375300
H 1.52047500 -3.92228300 -6.55500300
C 0.78076300 -2.13219000 -5.53768100
H 1.76890800 -1.64464500 -5.52995500
H 0.06345400 -1.33331400 -5.77607700
B 0.47323200 -2.77821700 -4.07097300
C 0.45155900 0.58239200 -3.61169800
H 0.99268700 0.33932400 -4.50913100
H 0.97848800 0.74646600 -2.68991500
H -0.61234400 0.42251400 -3.58379100
O 0.20572100 2.38691900 -3.96137400
S 1.40674900 3.25288300 -4.38208000
O 1.31760500 4.61633300 -3.82741700
O 2.69769400 2.54062000 -4.32962600
C 1.05821900 3.46073400 -6.23558600
F 0.98519500 2.26092900 -6.83312400
F -0.09898700 4.10585000 -6.43814100
F 2.04304800 4.16394800 -6.81630600
